# Supplementary material for: RET fusion genes in pediatric and adult thyroid carcinomas: cohort characteristics and prognosis
Source: Endocr Relat Cancer. 2023 Oct 26;30(12):e230117. doi: 10.1530/ERC-23-0117 (PMC10620462; doi:10.1530/ERC-23-0117)
Supplement: Supplementary Table S1. Sequences of primers and hydrolysis probes designed for the ACTB gene and the RET fusion genes detection using Real-Time PCR [file supplementary_table_1.xlsx]

## Sheet: List1
	Supplementary Table S1. Sequences of primers and hydrolysis probes designed for the ACTB gene and the RET fusion genes detection using Real-Time PCR
	Gene	Primer/probe	Sequences	Location
	ACTB	primer	F: TCTACAATGAGCTGCGTGTG	Exon 3
		primer	R: AGCCTGGATAGCAACGTACA	Exon 4
		probe	HEX-CAAGGCCAACCGCGAGAAGA	Exon 3
	Gene fusion	Primer/probe	Sequences	Location
	CCDC6/RET	primer	F: GCAAAGCCAGCGTTACCAT	Exon 1
		primer	R: TTCCAAATTCGCCTTCTCCT	Exon 12
		probe	FAM-CCAAAGTGGGAATTCCCTCGG	Exon 12
	NCOA4/RET	primer	F: GCAGACCTTGGAGAACAGTCA	Exon 7
		primer	R: TTCCAAATTCGCCTTCTCCT	Exon 12
		probe	FAM-CCAAAGTGGGAATTCCCTCGG	Exon 12
	PAX8/PPARγ	primer	F: TCGACTCACCAGACCTACCC	Exon 8
		primer	F: GTGTACGGGCAGTTCACG	Exon 9
		primer	F: CTATGCCTCCTCTGCCATC	Exon 10
		primer	R: GAGAGATCCACGGAGCTGAT	Exon 2
		probe	FAM-GAGATGCCATTCTGGCCCACC	Exon 2
	ACBD5/RET	primer	F: TCCTCAGCCCACCTCACA	Exon 11
		primer	R: TTCCAAATTCGCCTTCTCCT	Exon 12
		probe	FAM-CCAAAGTGGGAATTCCCTCGG	Exon 12
	AFAP1L2/RET	primer	F: GTCATCAAGGACAACAGGCTTC	Exon 6
		primer	R: TTCCAAATTCGCCTTCTCCT	Exon 12
		probe	FAM-CCAAAGTGGGAATTCCCTCGG	Exon 12
	AKAP13/RET	primer	F: CAGACAGAACGGGACCTGTG	Exon 35
		primer	R: TTCCAAATTCGCCTTCTCCT	Exon 12
		probe	FAM-CCAAAGTGGGAATTCCCTCGG	Exon 12
	BBIP1/RET	primer	F: GGTAATACCGGGTTGGATGCT	Exon 2
		primer	R: CTGGGCTCCCCAACAGGCAG	Exon 8
		probe	FAM-TCTCCTTGCCTCCACTCACA	Exon 8
	ERC1/RET	primer	F: CTCAACGACAGCTCTCAGCA	Exon 12
		primer	R: TTCCAAATTCGCCTTCTCCT	Exon 12
		probe	FAM-CCAAAGTGGGAATTCCCTCGG	Exon 12
	FBXO41/RET	primer	F: AAGGCCCTACTGCACTTCAAC	Exon 10
		primer	R: TTCCAAATTCGCCTTCTCCT	Exon 12
		probe	FAM-CCAAAGTGGGAATTCCCTCGG	Exon 12
	GOLGA5/RET	primer	F: TGGGCCAGATACATCAGCTC	Exon 7
		primer	R: TTCCAAATTCGCCTTCTCCT	Exon 12
		probe	FAM-CCAAAGTGGGAATTCCCTCGG	Exon 12
	IKBKG/RET	primer	F: GCACAAGATTGTGATGGAGACC	Exon 7
		primer	R: TTCCAAATTCGCCTTCTCCT	Exon 12
		probe	FAM-CCAAAGTGGGAATTCCCTCGG	Exon 12
	KIAA1217/RET	primer	F: GCTTTCCTCCTGCGTCAAGT	Exon 11
		primer	R: CTGGGCTCCCCAACAGGCAG	Exon 8
		probe	FAM-TCTCCTTGCCTCCACTCACA	Exon 8
	PRKAR1A/RET	primer	F: CATCGACCGAGACAGCTATAGAA	Exon 7
		primer	R: TTCCAAATTCGCCTTCTCCT	Exon 12
		probe	FAM-CCAAAGTGGGAATTCCCTCGG	Exon 12
	RASAL2/RET	primer	F: TGCAAGCAGTTATTGATGCAAA	Exon 15
		primer	R: TTCCAAATTCGCCTTCTCCT	Exon 12
		probe	FAM-CCAAAGTGGGAATTCCCTCGG	Exon 12
	RUFY2/RET	primer	F: TGAAAACACAGCAGCACCTAGA	Exon 9
		primer	R: TTCCAAATTCGCCTTCTCCT	Exon 12
		probe	FAM-CCAAAGTGGGAATTCCCTCGG	Exon 12
	SPECC1L/RET	primer	F: AAAGACACTCCACAGAAGACTTCG	Exon 7
		primer	R: TTCCAAATTCGCCTTCTCCT	Exon 12
		probe	FAM-CCAAAGTGGGAATTCCCTCGG	Exon 12
	SQSTM1/RET	primer	F: TGAGAAAGATCGCCTTGGAGT	Exon 6
		primer	R: TTCCAAATTCGCCTTCTCCT	Exon 12
		probe	FAM-CCAAAGTGGGAATTCCCTCGG	Exon 12
	SSBP2/RET	primer	F: CAAACCCAACAAATGCCAAT	Exon 10
		primer	R: TTCCAAATTCGCCTTCTCCT	Exon 12
		probe	FAM-CCAAAGTGGGAATTCCCTCGG	Exon 12
	TPR/RET	primer	F: GAGGTGGAACAAAGGCATACAC	Exon 20
		primer	R: TTCCAAATTCGCCTTCTCCT	Exon 12
		probe	FAM-CCAAAGTGGGAATTCCCTCGG	Exon 12
	TRIM27/RET	primer	F: ACCAGGGAGCTCCTGCAG	Exon 3
		primer	R: TTCCAAATTCGCCTTCTCCT	Exon 12
		probe	FAM-CCAAAGTGGGAATTCCCTCGG	Exon 12
	ZMYM2/RET	primer	F: TTCCTATGCACATGTACAGTCAGAA	Exon 17
		primer	R: TTCCAAATTCGCCTTCTCCT	Exon 12
		probe	FAM-CCAAAGTGGGAATTCCCTCGG	Exon 12
