# Supplementary material for: RET fusion genes in pediatric and adult thyroid carcinomas: cohort characteristics and prognosis
Source: Endocr Relat Cancer. 2023 Oct 26;30(12):e230117. doi: 10.1530/ERC-23-0117 (PMC10620462; doi:10.1530/ERC-23-0117)
Supplement: Supplementary Table S2. Isoforms and transcripts of genes involved in RET rearrangements [file supplementary_table_2.xlsx]

## Sheet: List1
	Supplementary Table S2. Isoforms and transcripts of genes involved in RET rearrangements
	Gene	Exon	Transcript	Gene	Exon	Transcript
	ACBD5	11	NM_145698.5	RET	12	NM_020630.4
	AFAP1L2	6	NM_032550.2		12
	AKAP13	35	NM_006738.5		12
	BBIP1	2	NM_1195305.3		8
	CCDC6	1	NM_005436.4		12
	CCDC6	1	NM_005436.4		11
	CCDC6	1	NM_005436.4		11+12
	CCDC6	1	NM_005436.4		9
	ERC1	12	NM_178039.3		12
	FBXO41	10	NM_001080410.2		12
	GOLGA5	7	NM_005113.3		12
	IKBKG	7	NM_003639.4		12
	KIAA1217	11	NM_019590.4		8
	NCOA4	6	NM_005437.3		12
	NCOA4	7	NM_005437.3		12
	PRKAR1A	7	NM_002734.4		12
	RASAL2	15	NM_004841.3		12
	RUFY2	9	NM_017987.4		12
	SPECC1L	7	NM_15330.4		12
	SQSTM1	6	NM_003900.4		12
	SSBP2	10	NM_012446.4		12
	TPR	20	NM_003292.2		12
	TRIM27	3	NM_006510.4		12
	ZMYM2	17	NM_003453.4		12
